# Supplementary material for: Associations between Plasma Essential Metals Levels and the Risks of All-Cause Mortality and Cardiovascular Disease Mortality among Individuals with Type 2 Diabetes
Source: Nutrients. 2023 Feb 27;15(5):1198. doi: 10.3390/nu15051198 (PMC10005369; doi:10.3390/nu15051198)
Supplement: Supplementary file 1 [file nutrients-15-01198-s001.zip]

Archive with 1 entries (1 files):
- nutrients-2188872-supplementary.pdf
